# Supplementary material for: Disordered-to-ordered transitions in assembly factors allow the complex II catalytic subunit to switch binding partners
Source: Nat Commun. 2024 Jan 11;15:473. doi: 10.1038/s41467-023-44563-7 (PMC10784507; doi:10.1038/s41467-023-44563-7)
Supplement: Supplementary file 4 — Source Data [file 41467_2023_44563_MOESM4_ESM.zip]

Archive with 3 entries (3 files):
- Source data/ncomms-source data-SI-20231121.xlsx
- Source data/ncomms-source-data_1-20231121.xlsx
- Source data/ncomms-source-data_3b-20231121.xlsx
