# Supplementary material for: Disordered-to-ordered transitions in assembly factors allow the complex II catalytic subunit to switch binding partners
Source: Nat Commun. 2024 Jan 11;15:473. doi: 10.1038/s41467-023-44563-7 (PMC10784507; doi:10.1038/s41467-023-44563-7)
Supplement: Supplementary file 4 — Source Data [file 41467_2023_44563_MOESM4_ESM.zip › Source data/ncomms-source data-SI-20231121.xlsx]

## Sheet: Supply. Fig 2b
			Group - relative to Par							Group - absolute values
	Parameter	Replicate	Par	SDHAF4KO36	SDHAF4KO81	SDHAF4rec		Parameter	Replicate	Par	SDHAF4KO36	SDHAF4KO81	SDHAF4rec
	protein SDHA/GAPDH	1	1	0.531283	0.806786	0.970966		protein SDHA	1	13618.4	9611.07	10620.1	14869.7
		2	1	0.780652	0.853205	1.39568			2	14821.9	10295.4	12543	11810.4
		3	1	0.603171	0.339323	0.870157			3	10248.1	6957.1	6200.22	15558.7
		4	1	0.442403	0.538792	0.631325			4	13253.2	6037.97	8704.29	11141.8
		Mean	1	0.5894	0.6345	0.967		protein SDHB	1	20226.5	1347.41	1293.41	6637.63
		SD	0	0.1435	0.2407	0.3193			2	15905.1	2896.52	6523.63	7014.63
		SEM	0	0.07174	0.1203	0.1596			3	15977.4	1489.89	2119.62	6930.87
	protein SDHB/GAPDH	1	1	0.050148	0.066156	0.291822			4	15195.6	2332.2	3467.42	12716.9
		2	1	0.204672	0.41353	0.772486		protein SDHAF2	1	2476.06	20739.6	24595.5	5734.32
		3	1	0.082852	0.074405	0.248628			2	3704.93	12093.9	22040.2	1995.58
		4	1	0.149039	0.187197	0.628472			3	5552.25	24116.3	20211.6	4451.38
		Mean	1	0.1217	0.1853	0.4854			4	3148.05	12518	17237.2	1994.31
		SD	0	0.06895	0.1618	0.2559		protein GAPDH	1	13271	17628.8	12827.7	14923.7
		SEM	0	0.03447	0.08092	0.1279			2	14116.9	12560.8	14001.8	8059.63
	protein SDHAF2/GAPDH	1	1	6.30549	10.2766	2.05943			3	9688.77	10904.7	17275.1	16904.5
		2	1	3.66866	5.9978	0.943434			4	11745.3	12095.2	14317.1	15640.3
		3	1	3.85919	2.04164	0.459508
		4	1	3.86138	4.49193	0.475739
		Mean	1	4.424	5.702	0.9845
		SD	0	1.258	3.458	0.7509
		SEM	0	0.6289	1.729	0.3755
		used as a representative image
Date & Antibody		17/7/2021	anti-SDHA				19/8/2021	anti-SDHA							20/8/2021	anti-SDHA								2021-03-09	anti-SDHA
Membrane & Marker
Overlay
Date & Antibody		17/7/2021	anti-SDHB				19/8/2021	anti-SDHB							20/8/2021	anti-SDHB								2021-03-09	anti-SDHB
Membrane & Marker
Overlay
Date & Antibody		17/7/2021	anti-SDHAF2				19/8/2021	anti-SDHAF2							20/8/2021	anti-SDHAF2								2021-03-09	anti-SDHAF2
Membrane & Marker
Overlay
Date & Antibody		17/7/2021	anti-GAPDH				19/8/2021	anti-GAPDH							20/8/2021	anti-GAPDH								2021-03-09	anti-GAPDH
Membrane & Marker
Overlay

## Sheet: Supply. Fig 2c
					Group - relative to Par								Group - absolute values
		Parameter	Biological Replicate	Technical replicate	Par	SDHAF4KO36	SDHAF4KO81	SDHAF4rec		Parameter	Biological Replicate	Technical replicate	Par	SDHAF4KO36	SDHAF4KO81	SDHAF4rec
		mRNA SDHAF4/β-actin	1	1	1	0	0	8.64767		Ct SDHAF4	1	1	27.3435	36.0594	35.3208	23.0099
				2	1	0	0	10.0551				2	28.2065	35.3326	35.6146	22.7924
				3	1	0	0	8.11035				3	27.5926	35.6589	34.5277	23.1025
			2	1	1	0	0	11.9835			2	1	24.9078	39.1834	35.6433	21.195
				2	1	0	0	8.63722				2	25.2456	34.7714	35.5741	21.6674
				3	1	0	0	11.2739				3	25.0753	36.8776	36.2959	21.2831
			3	1	1	0	0	14.6124			3	1	24.9078	39.1834	35.6433	21.737
				2	1	0	0	14.6987				2	25.2456	34.7714	35.5741	21.7285
				3	1	0	0	10.624				3	25.0753	36.8776	36.2959	22.1968
			Mean		1	0	0	10.86		Ct β-actin	1	1	17.4698	16.9599	16.3861	15.8262
			SD		0	0	0	2.152				2	17.6313	16.9704	17.2181	15.9684
			SEM		0	0	0	1.242				3	17.2908	17.0812	16.4278	15.8215
		protein SDHAF4/GAPDH	1		1	0	0	15.2067			2	1	14.2655	13.7959	14.0417	13.9777
			2		1	0	0	17.0977				2	14.3346	13.5644	13.9259	14.0295
			3		1	0	0	11.069				3	14.2799	13.6616	13.8765	13.9782
			4		1	0	0	8.75591			3	1	14.2655	13.7959	14.0417	14.9765
			Mean		1	0	0	13.03				2	14.3346	13.5644	13.9259	14.7893
			SD		0	0	0	3.803				3	14.2799	13.6616	13.8765	14.7039
			SEM		0	0	0	1.902		protein SDHAF4	1		1655.09	0	0	28302.8
											2		2453.77	0	0	23952.3
											3		1219.09	0	0	23543.8
											4		1165.97	0	0	13594.7
										protein GAPDH	1		13271	17628.8	12827.7	14923.7
											2		14116.9	12560.8	14001.8	8059.63
											3		9688.77	10904.7	17275.1	16904.5
											4		11745.3	12095.2	14317.1	15640.3
			used as a representative image
Date & Antibody			17/7/2021	anti-SDHAF4				19/8/2021	anti-SDHAF4			20/8/2021	anti-SDHAF4							7/9/2021	anti-SDHAF4 (after anti-SDHAF2)
Membrane & Marker
Overlay
Date & Antibody			17/7/2021	anti-GAPDH				20/8/2021	anti-GAPDH			23/8/2021	anti-GAPDH								3/9/2021	anti-GAPDH
Membrane & Marker
Overlay

## Sheet: Supply. Fig 2d
			Group - relative to Par							Group - absolute values
	Parameter	Replicate	Par	SDHAF4KO36	SDHAF4KO81	SDHAF4rec		Parameter	Replicate	Par	SDHAF4KO36	SDHAF4KO81	SDHAF4rec
	O2 consumption (CII respiration)	1	1	0.209715	0.243189	1.56747		O2 consumption (CII respiration (pmol/(s*mil cells)))	1	36.2105	7.5939	8.806	56.7589
		2	1	0.097248	0.119207	0.849085			2	49.6155	4.825	5.9145	42.1278
		3	1	0.09445	0.15291	0.695966			3	53.1507	5.0201	8.1273	36.9911
		4	1	0.150045	not measured	not measured			4	59.7941	8.9718	not measured	not measured
		5	1	0.12396	not measured	not measured			5	67.6877	8.3906	not measured	not measured
		Mean	1	0.1351	0.1718	1.038
		SD	0	0.04743	0.06411	0.4653
		SEM	0	0.02121	0.03701	0.2686

## Sheet: Supply. Fig 2e
			Group - relative to Par							Group - absolute values
	Parameter	Replicate	Par	SDHAF4KO36	SDHAF4KO81	SDHAF4rec		Parameter	Replicate	Par	SDHAF4KO36	SDHAF4KO81	SDHAF4rec
	O2 consumption (routine respiration)	1	1	1.00337	0.606325	1.18385		O2 consumption (routine respiration ((pmol/(s*mil cells)))	1	33.6285	33.7418	20.3898	39.8112
		2	1	0.799658	0.667516	1.24415			2	29.4411	23.5428	19.6524	36.6292
		3	1	0.527709	0.609944	0.617743			3	40.7598	21.5093	24.8612	25.1791
		4	1	0.671358	0.775979	0.785901			4	32.0385	21.5093	24.8612	25.1791
		5	1	0.840746	0.521631	not measured			5	38.666	32.5083	20.1694	not measured
		6	1	0.464212	0.373996	not measured			6	40.7598	18.9212	15.244	not measured
		7	1	0.474212	not measured	not measured			7	38.5448	18.2784	not measured	not measured
		8	1	0.551121	not measured	not measured			8	35.115	19.3526	not measured	not measured
		Mean	1	0.6665	0.5926	0.9579
		SD	0	0.1971	0.1361	0.3046
		SEM	0	0.0697	0.05554	0.1523

## Sheet: Supply. Fig 2f
			Group - relative to Par							Group - absolute values
	Parameter	Replicate	Par	SDHAF4KO36	SDHAF4KO81	SDHAF4rec		Parameter	Replicate	Par	SDHAF4KO36	SDHAF4KO81	SDHAF4rec
	SDH activity/Hsp60	1	1	0.188787	0.241147	0.796637		SDH activity	1	22975.8	4337.54	5540.56	18303.4
		2	1	0.243839	0.221191	0.861673			2	29622.9	7223.22	6552.32	25525.2
		3	1	0.311103	0.208438	0.912066			3	18765.4	5837.97	3911.42	17115.3
		Mean	1	0.2479	0.2236	0.8568		Hsp60	1	10343.7	9837.32	10773.9	10905.6
		SD	0	0.06126	0.01649	0.05787			2	3029.79	6031.69	6370.1	5408.15
		SEM	0	0.03537	0.009518	0.03341			3	12232.3	11731.9	9366.2	6376.35
		used as a representative image
Date		13/7/2021	NBGE, SDH activity			28/7/2021	NBGE, SDH activity					17/8/2021	NBGE, SDH activity
Date		15/7/2021	anti-Hsp60			30/7/2021	anti-Hsp60					23/8/2021	anti-Hsp60
Membrane
Overlay

## Sheet: Supply. Fig 2g
			Group - relative to Par
	Parameter	Replicate	Par	SDHAF4KO36	SDHAF4KO81	SDHAF4rec
	SQR activity	1	1	0.297245	0.420552	0.881243
		2	1	0.590438	0.376259	0.8929
		3	1	0.400601	0.395248	0.709307
		4	1	0.309086	0.362114	not measured
		5	1	0.203998	0.263854	not measured
		6	1	0.216215	0.487276	not measured
		Mean	1	0.3363	0.3842	0.8278
		SD	0	0.1435	0.07362	0.1028
		SEM	0	0.05857	0.03006	0.05935

## Sheet: Supply. Fig 2h
			Group - relative to Par
	Parameter	Replicate	Par	SDHAF4KO36	SDHAF4KO81	SDHAF4rec
	succinate/ fumarate	1	1	16.4734	11.0549	not measured
		2	1	19.862	12.5041	1.13846
		3	1	16.2423	15.8142	2.43795
		4	1	19.12	22.15	2.02
		Mean	1	17.92	15.38	1.865
		SD	0	1.837	4.933	0.6634
		SEM	0	0.9183	2.466	0.383

## Sheet: Supply. Fig 7k
Figure S7k
		SDHAF2 binding to SDHA (SDHAF2/SDHA)
			#1	#2	#3
		no AF4	100	100	100
		wt AF4	26.1421	23.4854	23.5857
		E84N	107.783	88.6986	102.216
		E92N	36.9776	36.7147	41.0524
		SDHAF4 binding to SDHA (SDHAF4/SDHA)
			#1	#2	#3
		no AF4	0	0	0
		WT	100	100	100
		E84N	0	2.89367	3.69499
		E92N	83.1317	68.7167	80.5255
