# Supplementary material for: Disordered-to-ordered transitions in assembly factors allow the complex II catalytic subunit to switch binding partners
Source: Nat Commun. 2024 Jan 11;15:473. doi: 10.1038/s41467-023-44563-7 (PMC10784507; doi:10.1038/s41467-023-44563-7)
Supplement: Supplementary file 4 — Source Data [file 41467_2023_44563_MOESM4_ESM.zip › Source data/ncomms-source-data_1-20231121.xlsx]

## Sheet: Figure 2
Figure 2
	Fig. 2a	Pairwise interaction between SDHA and SDHAF2
	SDHAF2/SDHA
	A/AF2		1	0.316489	0.29002	0.282051	0.270237
	A/AF2 +FAD		2	0.33005	0.313673	0.292825	0.289902
	A/AF2 +FAD +FUM		3	0.329388	0.28021	0.277139	0.27044
	Fig. 2b	Pairwise interaction between SDHA and SDHAF4
	SDHAF4/SDHA
	A/AF4		1	0	0	0	0
	A/AF4 +FAD		2	0.0319917	0.0493179	0.0678057	0.0615711
	A/AF4 +FAD +FUM		3	0.0362694	0.0471204	0.0764263	0.0526316
	Fig. 2c	Interaction of SDHA with both SDHAF2 and SDHAF4
	SDHAF2/SDHA
	A/AF2/AF4		1	0.287001	0.347709	0.341398	0.329787
	A/AF2/AF4	+FAD	2	0.305483	0.339944	0.348618	0.336898
	A/AF2/AF4	+FAD+FUM	3	0.10011	0.150748	0.166181	0.129944
	SDHAF4/SDHA
	A/AF2/AF4		1	0	0	0	0
	A/AF2/AF4	+FAD	2	0.0341262	0.0632642	0.0739985	0.0444862
	A/AF2/AF4	+FAD+FUM	3	0.153403	0.204819	0.213298	0.172333
	Fig. 2d	Displacement of SDHAF2 after purified holo-SDHA/SDHAF2 complex was incubated with SDHAF4
		position	AF2/A	AF4/A
	SDHA/AF2	1	0.295001
			0.273885
			0.316206
			0.3
	+AF4	2	0.0384216
			0.0373444
			0.0695187
			0.05
				0.215067
				0.190476
				0.244555
				0.21
	+AF4+FUM	3	0.0588734
			0.0378827
			0.0649627
			0.046
				0.234568
				0.201923
				0.244555
				0.235

## Sheet: Figure 3a
																									used as a representative image
Date & Antibody					23/7/2021	anti-SDHA						2021-12-08	anti-SDHA						20/8/2021	anti-SDHA					2023-05-05	anti-SDHA				2023-09-03	anti-SDHA							21/4/2023	anti-SDHA
Membrane
Overlay
Date & Antibody					23/7/2021	anti-SDHB						2021-12-08	anti-SDHB						20/8/2021	anti-SDHB					2023-05-05	anti-SDHB				2023-09-03	anti-SDHB							21/4/2023	anti-SDHB
Membrane
Overlay
Date & Antibody					23/7/2021	anti-SDHAF2						2021-12-08	anti-SDHAF2						20/8/2021	anti-SDHAF2					2023-05-05	anti-SDHAF2				2023-09-03	anti-SDHAF2							21/4/2023	anti-SDHAF2
Membrane
Overlay
Date & Antibody					23/7/2021	anti-SDHAF4						2021-12-08	anti-SDHAF4						20/8/2021	anti-SDHAF4					2023-05-05	anti-SDHAF4				2023-09-03	anti-SDHAF4							21/4/2023	anti-SDHAF4
Membrane
Overlay
Date & Antibody					23/7/2021	anti-Hsp60						2021-12-08	anti-Hsp60						20/8/2021	anti-Hsp60					2023-05-05	anti-Hsp60				2023-09-03	anti-Hsp60							21/4/2023	anti-Hsp60
Membrane
Overlay
Date												2021-12-08	markers						20/8/2021	markers					2023-05-05	markers				2023-09-03	markers							21/4/2023	markers
Markers

## Sheet: Figure 4d
	SDHAF2 binding to SDHA (SDHAF2/SDHA)
	Control	100	100	100	100
	WT	17.8478	19.3651	22.9031	14.5294
	D107A	102.723	88.2136	95.9736	102.115
	D107T	96.2321	86.6069	102.653	95.3913
	D107N	95.92	90.5396	99.0963	104.977
	F108A	90.2183	84.3173	92.2333	81.0652
	F108-Stop	89.5845	90.9292	100.679	108.269
	SDHAF4 binding to SDHA (SDHAF4/SDHA)
	WT	100	100	100	100
	D107A	2.86524	0	0	14.0868
	D107T	4.74541	0	0	9.11852
	D107N	8.92333	0	0	0
	F108A	23.3907	4.81461	4.75276	8.46408
	F108-Stop	24.6756	13.468	19.9006	7.74649

## Sheet: Figure 6
	Figure 6
		SDHAF2 binding to SDHA (SDHAF2/SDHA)
		exp	#1	#2	#3	#4
		none
		wt AF4	100	100	100	100
		SDHAF4-77	18.0601	21.5209	0	0
		SDHAF4-67	48.5353	38.3217	61.55	45.812
		SDHAF4-56	35.9263	27.5288	52.6	38.2583
		SDHAF4 binding to SDHA (SDHAF4/SDHA)
		exp	#1	#2	#3	#4
		none	100	100	100	100
		wt AF4	16.6343	15.4003	16.281	27.523
		SDHAF4-77	55.5034	35.3699	63.678	75.7119
		SDHAF4-67	39.1218	29.1738	48.9454	63.0775
		SDHAF4-56	46.0721	29.826	40.0369	50.0983
