# Supplementary material for: Disordered-to-ordered transitions in assembly factors allow the complex II catalytic subunit to switch binding partners
Source: Nat Commun. 2024 Jan 11;15:473. doi: 10.1038/s41467-023-44563-7 (PMC10784507; doi:10.1038/s41467-023-44563-7)
Supplement: Supplementary file 4 — Source Data [file 41467_2023_44563_MOESM4_ESM.zip › Source data/ncomms-source-data_3b-20231121.xlsx]

## Sheet: Figure 3b
				IP_quantification- done by using ImageJ
						photo n. S4F2			photo n. S7F5					Final numbers put into graph, graph represents mean value with SEM:
						SDHAF4	relative to Par		SDHA	relative to Par		SDHAF4/SDHA			SDHAF4			SDHA			SDHAF4/SDHA
			N1	Par	1	108.192	1		4966.96	1		1		Par	1	1	1	1	1	1	1	1	1
				SDHAF4 KO	2	30.95	0.286066		5161.38	1.03914		0.27529		SDHAF4 KO	0.29	0.43	0	1.04	1.3	0.63	0.27529	0.329262	0.000386
				SDHAF4 REC	3	3619.06	33.4504		7038.1	1.41698		23.6067		SDHAF4 REC	33.45	28.56	42.03	1.42	1.43	0.63	23.6067	20.023	67.1843
				SDHAF2 KO/SDHAF4 KO	4	14.121	0.130518		4543.26	0.914695		0.14269		SDHAF2 KO/SDHAF4 KO	0.13	0	0	0.91	1.31	0.45	0.14269	0.000113	0.000537
				SDHAF2 KO/SDHAF4 rec	5	139.142	1.28607		5087.08	1.02418		1.2557		SDHAF2 KO/SDHAF4 rec	1.29	3.68	5.69	1.02	1.37	0.78	1.2557	2.6834	7.2843
				SDHAF2 KO	6	42.95	0.396979		4894.2	0.985352		0.402881		SDHAF2 KO	0.4	0	0	0.99	1.21	1.02	0.402881	0.000123	0.000236
				SDHAF2 KO/SDHAF4 OE	7	210.263	1.94342		6257.4	1.2598		1.54264		SDHAF2 KO/SDHAF4 OE	1.94	3.51	4.48	1.26	1.38	0.78	1.54264	2.54127	5.73551
				IgG control	8	38.364	0.354592		0.1	2.0133e-05		0		IgG control	0.35	0	0	0	0	0	0	0	0
						photo n. S12F10			photo n. S2F3
			N2	Par	1	672.435	1		5305.47	1		1		p-values- statistics done using GraphPad Prism8, 2-way ANOVA, Tukey´s multiple comparison test, with individual variances computed for each comparison.
				SDHAF4 KO	2	287.364	0.427348		6885.95	1.2979		0.329262			SDHAF4		SDHA		SDHAF4/SDHA
				SDHAF4 REC	3	19202.9	28.5573		7566.78	1.42622		20.023			significance	p-values	significance	p-values	significance	p-values
				SDHAF2 KO/SDHAF4 KO	4	0.1	0.000148713		6962.25	1.31228		0.000113325		SDHAF4 REC vs. Par	****	<0,0001	NS	0.9681	**	0.0049
				SDHAF2 KO/SDHAF4 rec	5	2475.62	3.68157		7279	1.37198		2.6834		SDHAF4 REC vs. SDHAF4 KO	****	<0,0001	NS	0.9565	**	0.0041
				SDHAF2 KO	6	0.1	0.000148713		6430.9	1.21213		0.000122688		SDHAF4 REC vs. SDHAF2 KO/SDHAF4 KO	****	<0,0001	NS	0.7017	**	0.0039
				SDHAF2 KO/SDHAF4 OE	7	2362.03	3.51266		7333.47	1.38225		2.54126		SDHAF4 REC vs. SDHAF2 KO/SDHAF4 rec	****	<0,0001	NS	0.9974	**	0.0095
				IgG control	8	0.1	0.000148713		0.1	1.88485e-05		0		SDHAF4 REC vs. SDHAF2 KO	****	<0,0001	NS	0.9991	**	0.004
						photo n. S4F10			photo n. S6F3					SDHAF4 REC vs. SDHAF2 KO/SDHAF4 OE	****	<0,0001	NS	>0,9999	**	0.0085
			N3	Par	1	414.607	1		6601.86	1		1
				SDHAF4 KO	2	0.1	0.000241192		4126.2	0.625006		0.000385904
				SDHAF4 REC	3	17427.2	42.0331		4130.38	0.625638		67.1843
				SDHAF2 KO/SDHAF4 KO	4	0.1	0.000241192		2962.77	0.448778		0.000537442
				SDHAF2 KO/SDHAF4 rec	5	2357.79	5.68681		5154.03	0.780694		7.2843
				SDHAF2 KO	6	0.1	0.000241192		6752.1	1.02276		0.000235825
				SDHAF2 KO/SDHAF4 OE	7	1856.13	4.47685		5153.08	0.78055		5.73551
				IgG control	8	0.1	0.000241192		0.1	1.51472e-05		0
			IP FLAG_1 used as representative picture to Figure3b
			IP FLAG_1
	OVERLAY
	membrane
	marker
		IP FLAG_2
	OVERLAY
	MEMBRANE
	MARKER
			IP FLAG_3
	OVERLAY
	MEMBRANE
	MARKER
